# Supplementary material for: Respiratory Syncytial Virus-Load Kinetics and Clinical Course of Acute Bronchiolitis in Hospitalized Infants: Interim Results and Review of the Literature
Source: Pathogens. 2023 Apr 27;12(5):645. doi: 10.3390/pathogens12050645 (PMC10221166; doi:10.3390/pathogens12050645)
Supplement: Supplementary file 1 [file pathogens-12-00645-s001.zip]

Archive with 1 entries (1 files):
- pathogens-2346339-supplementary.pdf
